# Supplementary material for: Cross-Effects in Folding and Phase Transitions of hnRNP A1 and C9Orf72 RNA G4 In Vitro
Source: Molecules. 2024 Sep 14;29(18):4369. doi: 10.3390/molecules29184369 (PMC11434081; doi:10.3390/molecules29184369)
Supplement: Supplementary file 1 [file molecules-29-04369-s001.zip]

Archive with 1 entries (1 files):
- molecules-3183543-supplementary.pdf
